# Supplementary material for: Label-free microfluidic enrichment of cancer cells from non-cancer cells in ascites
Source: Sci Rep. 2021 Sep 9;11:18032. doi: 10.1038/s41598-021-96862-y (PMC8429413; doi:10.1038/s41598-021-96862-y)
Supplement: Supplementary file 1 — Supplementary Information 1. [file 41598_2021_96862_MOESM1_ESM.zip]

Archive with 2 entries (2 files):
- Supplemental Videos - HEY/frame 0-1641.avi
- Supplemental Videos - HEY/frame 1642-3641.avi
