# Supplementary material for: Label-free microfluidic enrichment of cancer cells from non-cancer cells in ascites
Source: Sci Rep. 2021 Sep 9;11:18032. doi: 10.1038/s41598-021-96862-y (PMC8429413; doi:10.1038/s41598-021-96862-y)
Supplement: Supplementary file 2 — Supplementary Information 2. [file 41598_2021_96862_MOESM2_ESM.zip]

Archive with 3 entries (3 files):
- Supplemental Videos - HEY-A8 (1 of 2)/Results from Point03mlPerMinTotal Frame 1-2000.avi
- Supplemental Videos - HEY-A8 (1 of 2)/Results from Point03mlPerMinTotal Frame 2001-4001.avi
- Supplemental Videos - HEY-A8 (1 of 2)/Results from Point03mlPerMinTotal Frame 4845-6000.avi
