# Supplementary material for: Label-free microfluidic enrichment of cancer cells from non-cancer cells in ascites
Source: Sci Rep. 2021 Sep 9;11:18032. doi: 10.1038/s41598-021-96862-y (PMC8429413; doi:10.1038/s41598-021-96862-y)
Supplement: Supplementary file 4 — Supplementary Information 4. [file 41598_2021_96862_MOESM4_ESM.zip]

Archive with 2 entries (2 files):
- Supplemental Videos - IOSE/Point03mlPerMinTotal Frame 1-2000.avi
- Supplemental Videos - IOSE/Point03mlPerMinTotal Frame 2001-4000.avi
