# Supplementary material for: Label-free microfluidic enrichment of cancer cells from non-cancer cells in ascites
Source: Sci Rep. 2021 Sep 9;11:18032. doi: 10.1038/s41598-021-96862-y (PMC8429413; doi:10.1038/s41598-021-96862-y)
Supplement: Supplementary file 5 — Supplementary Information 5. [file 41598_2021_96862_MOESM5_ESM.zip]

Archive with 7 entries (7 files):
- Supplemental Videos - OVCAR-3/frame 11801-13800.avi
- Supplemental Videos - OVCAR-3/frame 1-2000.avi
- Supplemental Videos - OVCAR-3/frame 2001-4000.avi
- Supplemental Videos - OVCAR-3/frame 4001-5950.avi
- Supplemental Videos - OVCAR-3/frame 5951-7800.avi
- Supplemental Videos - OVCAR-3/frame 7801-9800.avi
- Supplemental Videos - OVCAR-3/frame 9801-11800.avi
