# Supplementary material for: Label-free microfluidic enrichment of cancer cells from non-cancer cells in ascites
Source: Sci Rep. 2021 Sep 9;11:18032. doi: 10.1038/s41598-021-96862-y (PMC8429413; doi:10.1038/s41598-021-96862-y)
Supplement: Supplementary file 6 — Supplementary Information 6. [file 41598_2021_96862_MOESM6_ESM.csv]

Percent HEY-A8 cells for every population in cell line experiments
Trial	Inlet	Outlet 1	Outlet 2	Outlet 3	Outlet 4	Outlet 5
1	49	6	30	76	83.5
2	78	7.1	47.2	86.8	96.5	84.1
3	77.1	49.7	9.5	65.3	94.6	76.5
